# Supplementary material for: Lactoferrin Restores the Deoxynivalenol-Impaired Spermatogenesis and Blood–Testis Barrier Integrity via Improving the Antioxidant Capacity and Modifying the Cell Adhesion and Inflammatory Response
Source: Antioxidants (Basel). 2023 Jan 9;12(1):152. doi: 10.3390/antiox12010152 (PMC9855165; doi:10.3390/antiox12010152)
Supplement: Supplementary file 1 [file antioxidants-12-00152-s001.zip]

Archive with 1 entries (1 files):
- antioxidants-2018105-supplementary.pdf
